# Supplementary material for: Factor H Is Bound by Outer Membrane-Displayed Carbohydrate Metabolism Enzymes of Extraintestinal Pathogenic Escherichia coli and Contributes to Opsonophagocytosis Resistance in Bacteria
Source: Front Cell Infect Microbiol. 2021 Jan 25;10:592906. doi: 10.3389/fcimb.2020.592906 (PMC7868385; doi:10.3389/fcimb.2020.592906)
Supplement: Supplementary file 2 [file Table_2.xlsx]

## Sheet: Sheet1
Supplementary Table S2 Potential FH-binding proteins of ExPEC.
Accession No.	Identified proteins	Proteins	Peptides	Unique peptides	Sequence coverage [%]	Theoretical MW	iBAQ
AAD28716.1	membrane protein YijP	4	2	2	2.6	66.669	671100
ABQ88427.1	hypothetical protein ECRS218_0047	4	1	1	5.7	15.721	3893100
KIE77383.1	ribbon-helix-helix, copG family protein	3	1	1	17.6	10.06	1869700
KIE77446.1	conjugal transfer protein TraT	3	2	2	8.2	26.062	5894700
AJM72279.1	LPS assembly outer membrane complex protein LptD	3	3	3	4.8	89.624	775040
AJM72341.1	pyruvate dehydrogenase	3	2	2	6.2	99.667	396470
AJM72342.1	dihydrolipoamide acetyltransferase	3	2	2	4	66.113	687910
AJM72343.1	dihydrolipoamide dehydrogenase	3	1	1	5.3	50.688	548190
AJM72368.1	fimbrial protein	3	1	1	6.6	20.272	2400600
AJM72378.1	ferrichrome outer membrane transporter	3	6	6	9.1	82.151	1815700
AJM72392.1	2,3,4,5-tetrahydropyridine-2,6-carboxylate N-succinyltransferase	3	1	1	5.8	29.891	543840
AJM72395.1	30S ribosomal protein S2	3	3	3	14.9	26.743	7237000
AJM72398.1	ribosome recycling factor	3	2	2	10.3	20.638	2197900
AJM72403.1	outer membrane protein assembly factor YaeT	3	18	18	24.1	90.552	19323000
AJM72404.1	chaperone	3	4	4	24.8	17.688	17181000
AJM72421.1	prolyl-tRNA synthetase	3	2	2	3.5	63.602	2290000
AJM72424.1	methionine ABC transporter substrate-binding protein	3	11	11	51.7	29.431	36497000
AJM72462.1	phosphoheptose isomerase	3	2	2	13	20.815	500780
AJM72485.1	membrane protein	3	5	5	27.5	22.983	34879000
AJM72511.1	transporter	3	1	1	3.9	25.122	449900
AJM72513.1	autotransporter	3	11	11	20.1	79.479	14069000
AJM72592.1	preprotein translocase subunit YajC	3	2	2	20	11.887	27369000
AJM72593.1	preprotein translocase subunit SecD	3	5	5	9.8	66.604	1741700
AJM72600.1	6,7-dimethyl-8-ribityllumazine synthase	3	1	1	7.7	16.17	1361900
AJM72601.1	transcription antitermination protein NusB	3	2	2	12.2	15.689	6053200
AJM72614.1	cytochrome O ubiquinol oxidase	3	2	2	2.7	74.367	3014100
AJM72633.1	hypothetical protein W817_02815	3	2	2	22.1	19.441	9723100
AJM72641.1	multidrug transporter	3	9	9	27	42.166	11332000
AJM72649.1	hypothetical protein W817_02900	3	1	1	9.2	12.015	3309600
AJM72651.1	heat shock protein 90	3	2	2	3.8	71.436	1417000
AJM72702.1	peptidyl-prolyl cis-trans isomerase	3	2	2	13.4	18.153	7242600
AJM72710.1	protease	3	3	3	9.1	35.525	1782400
AJM72748.1	alkyl hydroperoxide reductase subunit C	3	6	6	48.1	20.761	34036000
AJM72766.1	RNA chaperone/anti-terminator	3	1	1	8.9	8.6318	4423400
AJM72769.1	preprotein translocase subunit TatE	3	1	1	14.9	7.0242	2100800
AJM72773.1	D-alanyl-D-alanine carboxypeptidase	3	7	7	19.9	44.443	15447000
AJM72780.1	LPS-assembly lipoprotein RlpB	3	5	5	27.5	21.356	9425100
KIE83944.1	succinate dehydrogenase	3	3	3	30.6	14.968	43755000
AJM72839.1	cytochrome BD oxidase subunit II	3	2	2	5.8	42.453	76001000
AJM72843.1	colicin transporter	3	4	4	21.7	25.583	8377000
AJM72847.1	peptidoglycan-associated outer membrane lipoprotein	3	7	7	50.9	18.808	197840000
AJM72853.1	phospho-2-dehydro-3-deoxyheptonate aldolase	3	1	1	2.3	37.981	131700
AJM72869.1	acyl-CoA thioesterase	3	6	6	17.1	46.008	31361000
AJM72904.1	amino acid ABC transporter substrate-binding protein	3	2	2	10.1	27.19	2301900
AJM72929.1	D-alanyl-D-alanine carboxypeptidase	3	1	1	2.5	43.671	2174400
AJM73041.1	30S ribosomal protein S1	3	7	7	15.8	61.157	2433400
AJM73059.1	outer membrane phosphoporin protein E	3	6	5	17.1	39.354	15777000
AJM73074.1	hypothetical protein W817_05335	3	2	2	18.7	20.634	5735300
AJM73083.1	membrane protein	3	1	1	7.4	16.274	1996700
AJM73136.1	hypothetical protein W817_05700	3	1	1	1.7	54.822	51933000
AJM73211.1	lipoprotein	3	3	3	24.7	20.5	4274300
AJM73224.1	flagellar basal body rod protein FlgF	3	1	1	3.6	25.884	1258400
AJM73236.1	50S ribosomal protein L32	3	1	1	15.8	6.4463	1122700
AJM73239.1	3-ketoacyl-ACP reductase	3	2	2	11.9	25.56	944100
AJM73240.1	acyl carrier protein	3	2	2	32.1	8.6394	63272000
AJM73315.1	hypothetical protein W817_06710	3	1	1	15.5	10.413	79608000
AJM73372.1	disulfide bond formation protein DsbB	3	1	1	5.1	20.128	1767600
AJM73373.1	fatty acid metabolism regulator	3	1	1	7.1	26.968	230840
AJM73375.1	D-amino acid dehydrogenase small subunit	3	8	8	23.4	47.633	6445300
AJM73391.1	dihydroxyacetone kinase subunit DhaL	3	5	5	26.7	22.646	29699000
AJM73400.1	outer membrane lipoprotein LolB	3	4	4	18.8	23.566	5044900
AJM73408.1	sodium:proton antiporter	3	1	1	2.5	39.134	3433100
AJM73424.1	UTP-glucose-1-phosphate uridylyltransferase subunit GalU	3	2	2	10.3	32.942	2363500
AJM73425.1	DNA-binding protein	3	4	4	29.9	15.539	3418700
AJM73521.1	hypothetical protein W817_07815	3	1	1	2.6	44.531	125560
AJM73563.1	lipid hydroperoxide peroxidase	3	2	2	21.4	17.835	4580600
AJM73590.1	heat-inducible protein	3	1	1	8.6	15.133	2081000
AJM73615.1	hypothetical protein W817_08305	3	3	3	23.9	24.427	8061600
AJM73626.1	hypothetical protein W817_08365	2	1	1	50.9	6.646	31835000
AJM73718.1	hypothetical protein W817_08865	3	1	1	11.9	7.2763	1282100
AJM73733.1	dithiobiotin synthetase	3	3	3	17.7	24.967	7258000
AJM73742.1	pyridine nucleotide transhydrogenase	3	1	1	2.8	48.722	1152000
AJM73743.1	NAD(P) transhydrogenase subunit alpha	3	5	5	9.6	54.593	3889800
AJM73754.1	hypothetical protein W817_09055	3	12	12	35.5	54.62	15990000
AJM73763.1	adenosine deaminase	3	1	1	3.3	36.36	1779100
AJM73780.1	lysozyme inhibitor	3	5	5	59.6	12.56	27161000
AJM73782.1	outer membrane lipoprotein pcp	3	4	4	39.4	15.627	16529000
AJM73793.1	glutaredoxin	3	1	1	7	12.879	4065100
AJM73810.1	oxidoreductase	3	3	3	5.3	77.848	157460
AJM73840.1	phosphoenolpyruvate synthase	3	3	3	3.5	87.451	1475500
AJM73854.1	50S ribosomal protein L20	3	2	2	14.4	13.497	2497100
AJM73885.1	hypothetical protein W817_09750	3	5	5	31.6	24.139	11597000
AJM73896.1	selenophosphate synthetase	3	4	4	12.7	36.634	5633500
AJM73958.1	MltA-interacting protein MipA	3	5	5	35.5	27.831	67833000
AJM73968.1	hypothetical protein W817_10225	3	2	2	38.1	8.9423	26243000
AJM73989.1	PTS mannose transporter subunit IIC	3	1	1	4.5	27.635	9771200
AJM73998.1	transcriptional regulator	3	3	3	13.3	30.032	943320
AJM74000.1	shock protein HtpX	3	2	2	7.2	31.957	6521800
AJM74046.1	chemotaxis protein CheZ	3	2	2	15.9	23.976	985000
AJM74071.1	hypothetical protein W817_10820	3	1	1	21.6	8.2385	23384000
AJM74083.1	lipoprotein	3	5	5	41.6	15.031	29456000
AJM74084.1	membrane protein	3	2	2	3.7	44.44	263790
AJM74087.1	outer membrane porin protein C	3	9	1	36.4	39.638	14534000
AJM74154.1	D-alanine-poly(phosphoribitol) ligase	3	2	2	19.5	9.4738	24621000
AJM74215.1	putrescine/spermidine ABC transporter	3	2	2	4.2	49.551	589320
AJM74228.1	chain-length determining protein	3	2	2	5.8	36.463	1540500
AJM74325.1	D-lactate dehydrogenase	3	2	2	2.8	64.703	185390
AJM74342.1	methyl-galactoside ABC transporter substrate-binding protein	3	1	1	5.7	35.712	390560
AJM74357.1	PTS fructose transporter subunit IIBC	3	1	1	2.3	57.663	673390
AJM74377.1	50S ribosomal protein L25	3	3	3	34	10.692	12019000
AJM74419.1	bifunctional 3-demethylubiquinone-9 3-methyltransferase/ 2-octaprenyl-6-hydroxy phenol methylase	3	1	1	7.1	26.559	476740
AJM74429.1	sn-glycerol-3-phosphate dehydrogenase subunit C	3	2	2	4.5	44.122	574200
AJM74461.1	NADH:ubiquinone oxidoreductase subunit M	3	2	2	4.3	56.537	13930000
AJM74462.1	NADH:ubiquinone oxidoreductase subunit L	3	3	3	6.4	66.407	4500600
AJM74463.1	NADH:ubiquinone oxidoreductase subunit K	3	1	1	12	10.845	6849500
AJM74465.1	NADH dehydrogenase subunit I	3	5	5	30.6	20.538	15300000
AJM74470.1	bifunctional NADH:ubiquinone oxidoreductase subunit C/D	3	13	13	25.8	68.71	7787800
AJM74471.1	NADH dehydrogenase subunit B	3	4	4	19.1	25.056	10664000
AJM74472.1	NADH:ubiquinone oxidoreductase subunit A	3	3	3	24.5	16.457	31087000
AJM74481.1	acetate kinase	3	2	2	8	43.29	904750
AJM74526.1	hypothetical protein W817_13295	3	2	2	22.3	10.318	1639800
AJM74527.1	long-chain fatty acid outer membrane transporter	3	4	4	12.1	48.546	18466000
AJM74528.1	membrane protein	3	1	1	3.6	28.037	2391900
AJM74616.1	nucleoside permease	3	5	5	16	43.475	7849100
AJM74629.1	cell division protein ZipA	3	2	2	8.7	36.936	10450000
AJM74646.1	RpoE-regulated lipoprotein	3	3	3	15.7	20.858	13025000
AJM74682.1	lipoprotein	3	8	8	32.8	36.865	34671000
AJM74686.1	permase	3	2	2	3.1	39.149	72580000
AJM74706.1	outer membrane biogenesis protein BamB	3	8	8	24.7	41.884	25188000
AJM74707.1	membrane protein	3	6	6	43.2	22.146	11809000
AJM74710.1	cytoskeletal protein RodZ	3	1	1	4.5	36.126	3037800
AJM74739.1	serine hydroxymethyltransferase	3	1	1	2.9	45.316	631890
AJM74756.1	signal peptidase	3	3	3	10.2	35.946	10594000
AJM74767.1	autonomous glycyl radical cofactor GrcA	3	4	4	38.6	14.268	13559000
AJM74785.1	outer membrane biogenesis protein BamD	3	9	9	44.5	27.829	23017000
AJM74786.1	translation inhibitor protein RaiA	3	2	2	18.6	12.784	20664000
AJM74793.1	50S ribosomal protein L19	3	3	3	27.8	13.133	9003400
AJM74796.1	30S ribosomal protein S16	3	1	1	30.5	9.1904	10315000
AJM74803.1	outer membrane biogenesis protein BamE	3	1	1	17.7	12.302	120100000
AJM74887.1	transcriptional regulator	3	2	2	11.4	20.563	3455600
AJM74948.1	lipoprotein NlpD	3	5	5	16.1	40.117	21867000
AJM74995.1	serine/threonine transporter	3	5	5	14.5	46.92	55446000
AJM75008.1	hypothetical protein W817_15920	3	1	1	26.7	8.1741	10673000
AJM75051.1	hypothetical protein W817_16180	3	1	1	12.5	7.8768	24905000
AJM75101.1	2-octaprenyl-6-methoxyphenyl hydroxylase	3	4	4	11	44.241	3021900
AJM75105.1	Z-ring-associated protein	3	4	4	44	12.594	16156000
AJM75116.1	fructose-bisphosphate aldolase	3	4	4	14.8	39.205	9455300
AJM75117.1	phosphoglycerate kinase	3	7	7	24	41.118	8085400
AJM75132.1	metalloprotease	3	1	1	4.8	26.96	1193200
AJM75153.1	L-asparaginase	3	5	5	21.3	36.88	4292200
AJM75158.1	oxidative damage protection protein	3	1	1	17.6	10.952	5087800
AJM75218.1	hydrogenase	3	7	7	19.2	36.012	6803700
AJM75219.1	hydrogenase 2 small subunit	3	3	3	8.1	39.652	5719100
AJM75263.1	outer membrane channel protein	3	9	9	22.7	53.77	14258000
AJM75264.1	membrane protein	3	1	1	5.8	23.479	1219500
AJM75281.1	bifunctional heptose 7-phosphate kinase/heptose 1-phosphate adenyltransferase	3	6	6	17	51.035	6597800
AJM75284.1	hypothetical protein W817_17425	3	3	3	14.6	23.076	1753900
AJM75318.1	hexuronate transporter ExuT	3	1	1	1.6	46.906	531830
AJM75323.1	membrane protein	3	3	3	25.7	11.051	75178000
AJM75338.1	serine/threonine transporter	3	2	2	7.7	48.892	4077900
AJM75360.1	penicillin-binding protein activator LpoA	3	9	9	16.2	72.872	8788700
AJM75363.1	outer membrane lipoprotein	3	7	7	44	20.028	46065000
AJM75386.1	preprotein translocase subunit SecG	3	2	2	27.3	11.365	37492000
AJM75413.1	ribosome hibernation promoting factor HPF	3	2	2	16.8	10.75	36219000
AJM75420.1	aerobic respiration control sensor protein ArcB	3	3	3	3.5	88.01	1689500
AJM75427.1	N-acetylmannosamine-6-phosphate 2-epimerase	3	3	3	12.7	24.073	2729500
AJM75432.1	30S ribosomal protein S9	3	2	2	16.2	14.856	10466000
AJM75435.1	hypothetical protein W817_18220	3	4	4	46.2	14.961	15232000
AJM75452.1	rod shape-determining protein Mbl	3	1	1	2.9	36.952	385260
AJM75468.1	Fis family transcriptional regulator	3	1	1	9.2	11.24	8208300
AJM75490.1	large-conductance mechanosensitive channel	3	2	2	16.8	15.072	8229300
AJM75499.1	preprotein translocase subunit SecY	3	4	4	10.8	48.511	17997000
AJM75500.1	50S ribosomal protein L15	3	3	3	21.5	14.966	17540000
AJM75501.1	50S ribosomal protein L30	3	2	2	27.1	6.5417	30647000
AJM75503.1	50S ribosomal protein L18	3	1	1	6.8	12.769	11365000
AJM75505.1	30S ribosomal protein S8	3	1	1	6.2	14.126	4482200
AJM75506.1	30S ribosomal protein S14	3	1	1	12.9	11.58	10043000
AJM75508.1	50S ribosomal protein L24	3	1	1	9.6	11.346	2231600
AJM75509.1	ribosomal protein L14	3	1	1	6.5	13.541	3673300
AJM75510.1	ribosomal protein S17	3	1	1	9.5	9.7043	13704000
AJM75513.1	ribosomal protein S3	3	4	4	20.6	25.983	6286500
AJM75518.1	ribosomal protein L4	3	3	3	15.9	22.086	3740100
AJM75539.1	elongation factor G	3	15	15	32	77.58	7717800
AJM75541.1	30S ribosomal protein S12	3	1	1	9.7	13.737	1131600
AJM75547.1	peptidyl-prolyl cis-trans isomerase	3	1	1	4.6	20.853	1500000
KIE77637.1	tryptophanyl-tRNA synthetase	3	2	2	8.7	37.423	5664400
AJM75581.1	cell division protein DamX	3	4	4	11	46.059	5800500
AJM75587.1	penicillin-binding protein 1a	3	1	1	1.2	93.673	131020
AJM75595.1	phosphoenolpyruvate carboxykinase	3	2	2	4.6	59.629	810250
AJM75608.1	Gnt-II system L-idonate transporter IdnT	3	4	4	9.8	45.966	2368100
AJM75617.1	glycerol-3-phosphate dehydrogenase	3	20	20	48.5	56.808	25992000
AJM75671.1	hypothetical protein W817_19485	3	9	9	52.4	19.786	83297000
AJM75693.1	phosphate transporter PitA	3	2	2	5.2	53.388	3842600
AJM75695.1	universal stress protein A	3	1	1	9	16.066	6031200
AJM75703.1	membrane protein	3	3	3	19.7	20.948	4702700
AJM75706.1	ligand-gated channel protein	3	1	1	1.5	72.454	295110
AJM75732.1	C4-dicarboxylate ABC transporter	3	2	2	4.4	45.436	13470000
AJM75759.1	outer membrane lipoprotein	3	1	1	9.1	22.227	3365100
AJM75761.1	hypothetical protein W817_19960	3	4	4	22.9	25.663	27163000
AJM75765.1	glycyl-tRNA synthetase	3	1	1	4	34.716	1978500
AJM75807.1	L-lactate dehydrogenase	3	1	1	3.5	42.77	589160
AJM75811.1	preprotein translocase subunit SecB	3	1	1	18.7	17.291	5855100
AJM75813.1	hypothetical protein W817_20240	3	5	5	53.1	15.596	35806000
AJM75836.1	50S ribosomal protein L28	3	2	2	21.8	9.0064	4196200
WP_000585055.1	DUF937 domain-containing protein	3	2	2	29.6	14.169	11416000
AJM75926.1	glucosamine--fructose-6-phosphate aminotransferase	3	2	2	3.1	66.865	926020
AJM75932.1	F0F1 ATP synthase subunit delta	3	1	1	8.5	19.332	1128000
AJM75934.1	F0F1 ATP synthase subunit C	3	1	1	11.4	8.256	78709000
AJM75935.1	F0F1 ATP synthase subunit A	3	2	2	5.5	30.443	22308000
AJM75948.1	ribokinase	3	1	1	3.2	32.276	1217600
AJM75953.1	hypothetical protein W817_21015	3	1	1	8	13.133	1228400
AJM75966.1	thioredoxin	3	4	4	47.7	11.806	14934000
AJM75968.1	transcription termination factor Rho	3	3	3	10.3	47.004	1938500
AJM75986.1	uroporphyrinogen III C-methyltransferase	3	15	15	42.1	43.452	28246000
AJM75994.1	membrane protein	3	3	3	49.3	7.1771	91773000
AJM76009.1	phospholipase A	3	2	2	7.6	33.107	1822600
AJM76041.1	ubiquinone/menaquinone biosynthesis methyltransferase	3	5	5	25.9	28.103	6844000
AJM76043.1	preprotein translocase subunit TatE	3	3	3	27	9.6759	62762000
AJM76044.1	translocase	3	2	2	14	18.451	2591800
AJM76058.1	hypothetical protein W817_21605	3	1	1	15.7	10.273	3944400
AJM76113.1	CDP-diacylglycerol pyrophosphatase	3	1	1	6	28.478	1122400
AJM76114.1	triosephosphate isomerase	3	2	2	8.2	26.972	770010
AJM76122.1	glycerol uptake facilitator GlpF	3	1	1	4.3	29.78	16482000
AJM76176.1	preprotein translocase subunit SecE	3	1	1	7.1	13.643	3181500
AJM76178.1	50S ribosomal protein L11	3	2	2	11.3	14.875	4840400
AJM76182.1	DNA-directed RNA polymerase subunit beta	3	1	1	1.6	150.63	370340
AJM76234.1	maltoporin	3	8	8	21.1	49.941	17653000
AJM76271.1	hypothetical protein W817_22770	3	5	5	53.4	16.172	71179000
AJM76394.1	C4-dicarboxylate ABC transporter	3	1	1	1.8	47.935	1626000
AJM76408.1	aspartate ammonia-lyase	3	6	6	13	52.356	6998900
AJM76411.1	co-chaperonin GroES	3	1	1	27.8	10.387	5377500
AJM76413.1	membrane protein	3	3	3	36.8	11.958	177910000
AJM76421.1	fumarate reductase subunit D	3	2	2	16.8	13.107	14455000
AJM76422.1	fumarate reductase subunit C	3	1	1	6.1	15.015	4269600
AJM76424.1	fumarate reductase flavoprotein subunit	3	22	22	42	65.989	48106000
AJM76477.1	hypothetical protein W817_23910	3	1	1	4.7	23.572	5058500
AJM76496.1	fructose-1,6-bisphosphatase	3	3	3	10.5	36.833	6844900
AJM76505.1	PTS maltose transporter subunit IIBC	3	2	2	3.6	51.1	3988100
AJM76507.1	endoribonuclease L-PSP	3	1	1	10.2	13.611	5451700
AJM76512.1	carbamate kinase	3	6	6	23.6	33.784	20527000
AJM76513.1	arginine deiminase	3	11	11	32	45.771	20427000
AJM76532.1	adhesin	3	1	1	6.5	27.207	2500300
AJM76688.1	carbon starvation protein CstA	3	4	4	7	77.38	5866100
AJM76689.1	methyl-accepting chemotaxis protein	6	5	5	12.7	59.433	1313900
AJM76719.1	phosphopentomutase	3	1	1	2.2	44.392	743550
AJM76731.1	Trp operon repressor	3	1	1	8.3	12.341	2050200
AJM76742.1	homoserine kinase	3	1	1	2.3	33.609	1731500
AJM76743.1	threonine synthase	3	6	6	22.7	47.065	11002000
AJM76170.1	vitamin B12/cobalamin outer membrane transporter	3	6	6	11.9	68.414	3318400
KIE79493.1	hypothetical protein SC80_17860	2	1	1	7.6	11.129	59523000
KIE80317.1	PTS glucose-specific subunit IIBC	2	6	6	14	50.676	5056800
KIE80321.1	penicillin-binding protein	2	2	2	16.4	22.515	9612900
KIE80351.1	isocitrate dehydrogenase	2	5	5	13.9	45.769	2361900
KIE81268.1	elongation factor P	2	1	1	6.4	20.591	3987900
KIE82004.1	peptidase	2	1	1	4.5	44.803	807440
KIE82802.1	polysaccharide biosynthesis protein	2	1	1	2.4	45.686	300100
KIE83708.1	cytochrome o ubiquinol oxidase subunit II	2	4	4	17.1	34.911	10338000
KIE83713.1	trigger factor	2	5	5	15.9	47.865	2510800
KIE83876.1	rare lipoprotein A	2	3	3	7.5	37.582	10380000
KIE83904.1	PTS N-acetyl glucosamine transporter subunits IIABC	2	1	1	2	68.329	887500
KIE84020.1	catecholate siderophore receptor Fiu	2	2	2	4.1	81.897	552900
